# Supplementary material for: South Asia as a Reservoir for the Global Spread of Ciprofloxacin-Resistant Shigella sonnei: A Cross-Sectional Study
Source: PLoS Med. 2016 Aug 2;13(8):e1002055. doi: 10.1371/journal.pmed.1002055 (PMC4970813; doi:10.1371/journal.pmed.1002055)
Supplement: S1 Table — (XLSX) [file pmed.1002055.s001.xlsx]

## Sheet: metadata
Sample name	Accesion number	Country of isolation	Original source	CIP (phenotype)	gyrA_codon_83	gyrA_codon_87	parC_codon_80	Cip-E test (μg/mL)	Cip-zone size (mm)
01_0075	SRR3474162	Vietnam	Vietnam	R	L	G	I		13
02_1078	SRR3474163	Vietnam	Vietnam	R	L	G	I		12
02_1090	SRR3474165	Vietnam	Vietnam	R	L	G	I		12
02_1120	SRR3474166	Vietnam	Vietnam	R	L	G	I		13
02_1157	SRR3474167	Vietnam	Vietnam	R	L	G	I		11
02_1181	SRR3474168	Vietnam	Vietnam	R	L	G	I		14
02_1272	SRR3474169	Vietnam	Vietnam	R	L	G	I		13
02_1377	SRR3474170	Vietnam	Vietnam	R	L	G	I		0
02_1427	SRR3474171	Vietnam	Vietnam	R	L	G	I		12
03_0050	SRR3474172	Vietnam	Vietnam	R	L	G	I		13
03_0217	SRR3474164	Vietnam	Vietnam	R	L	G	I		12
Bhutan-Shi-021	ERR586833	Bhutan	Bhutan	R	L	G	I		17
Bhutan-Shi-028	ERR586837	Bhutan	Bhutan	R	L	G	I		16
Bhutan-Shi-033	ERR586838	Bhutan	Bhutan	R	L	G	I		15
Bhutan-Shi-041	ERR591166	Bhutan	Bhutan	R	L	G	I		15
Bhutan-Shi-025	ERR591154	Bhutan	Bhutan	R	L	G	I		14
Bhutan-Shi-052	ERR591176	Bhutan	Bhutan	R	L	G	I		13
Bhutan-Shi-055	ERR591179	Bhutan	Bhutan	R	L	G	I		13
Bhutan-Shi-061	ERR591185	Bhutan	Bhutan	R	L	G	I		14
Bhutan-Shi-064	ERR591188	Bhutan	Bhutan	R	L	G	I		14
Bhutan-Shi-027	ERR591156	Bhutan	Bhutan	R	L	G	I		15
Bhutan-Shi-090	ERR591211	Bhutan	Bhutan	R	L	G	I	>2
Bhutan-Shi-098	ERR591218	Bhutan	Bhutan	R	L	G	I	>2
THFSH-414	ERR591405	Thailand	Thailand	S	S	D	S
THFSH-290	ERR592006	Thailand	Thailand	S	S	D	S
THFSH-295	ERR592007	Thailand	Thailand	S	S	D	S
THFSH-319	ERR592013	Thailand	Thailand	S	S	D	S
THFSH-396	ERR592030	Thailand	Thailand	S	S	D	S
THFSH-776	ERR592189	Thailand	Thailand	S	S	Y	S
THFSH-939	ERR592269	Thailand	Thailand	S	L	D	S
THFSH-940	ERR592270	Thailand	Thailand	R	L	G	I
CAM-5770	ERR592449	Cambodia	Cambodia	R	L	G	I
SH06_021	ERR708271	Ireland	Morocco	S	S	D	S
SH09_025	ERR708272	Ireland	Unknown	S	S	Y	S	0.094
MH100012	ERR708273	Ireland	Ireland	R	L	G	I	64
MH100016	ERR708274	Ireland	India	S	L	D	S	0.25
MH100025	ERR708275	Ireland	Unknown	R	L	G	I	8
MH100026	ERR708276	Ireland	India	R	L	G	I	4
MH100027	ERR708277	Ireland	Unknown	R	L	G	I	4
MH110002	ERR708278	Ireland	Ireland	R	L	G	I	4
MH110015	ERR708279	Ireland	India	S	L	D	I	0.25
MH110016	ERR708280	Ireland	India	R	L	G	I	4
MH120005	ERR708281	Ireland	India	R	L	G	I	4
MH120034	ERR708282	Ireland	Unknown	R	L	G	I	8
MH120037	ERR708283	Ireland	India	R	L	G	I	8
MH130024	ERR708284	Ireland	India	R	L	G	I	4
MH130037	ERR708285	Ireland	India	R	L	G	I	8
MH130047	ERR708286	Ireland	India	R	L	G	I	8
MH130061	ERR708287	Ireland	Germany	R	L	G	I	>2
MH130062	ERR708288	Ireland	Ireland	R	L	G	I	>2
MH130065	ERR708289	Ireland	Ireland	R	L	G	I	>2
MH130067	ERR708290	Ireland	Ireland	R	L	G	I	>2
Sh65179	ERR024610	Senegal			L	D	S
Sh65387	ERR024611	Morocco			S	D	S
ShIB10	ERR024622	Korea			L	D	S
ShIB3488	ERR025709	Pakistan			S	Y	S
ShIB3507	ERR025710	Pakistan			S	D	S
ShIB3580	ERR025711	Pakistan			S	Y	S
ShIB3277	ERR025717	Pakistan			S	D	S
ShIB3599	ERR025721	Pakistan			S	D	S
20060018	ERR028677	Egypt			L	D	S
20040880	ERR028679	Sri Lanka			L	D	S
CS8	ERR028705	Brazil			L	D	S
Sh sonnei_1339	SRR3473843	Australia	Thailand	R	L	G	I	4
Sh sonnei_1345	SRR3473844	Australia	India	R	L	G	I	4
Sh sonnei_1348	SRR3473855	Australia	Cambodia	R	L	G	I	4
Sh sonnei_1371	SRR3473856	Australia	India	R	L	G	I	3
Sh sonnei_1374	SRR3473857	Australia	India	R	L	G	I	3
Sh sonnei_1385	SRR3473858	Australia	India	R	L	G	I	2
Sh sonnei_1387	SRR3473859	Australia	Cambodia	R	L	G	I	4
Sh sonnei_1405	SRR3473860	Australia	India	R	L	G	I	4
Sh sonnei_1411	SRR3473861	Australia	India	R	L	G	I	6
Sh sonnei_1414	SRR3473862	Australia	India	R	L	G	I	3
Sh sonnei_1428	SRR3473845	Australia	India	R	L	G	I	4
Sh sonnei_1435	SRR3473846	Australia	India	R	L	G	I	3
Sh sonnei_1446	SRR3473847	Australia	India	R	L	N	I	4
Sh sonnei_1451	SRR3473848	Australia	India	S	S	Y	S	0.064
Sh sonnei_1516	SRR3473849	Australia	India	R	L	G	I	4
Sh sonnei_1577	SRR3473850	Australia	Cambodia	R	L	G	I	4
Sh sonnei_1582	SRR3473851	Australia	India	R	L	G	I	4
Sh sonnei_1656	SRR3473852	Australia	India	R	L	G	I	3
Sh sonnei_1711	SRR3473853	Australia	India	R	L	G	I	3
Sh sonnei_1712	SRR3473854	Australia	SEA	R	L	G	I	3
AM22855	SRR1605255	USA			L	D	S
PNUSAE000454	SRR1964568	USA			L	G	I
PNUSAE000582	SRR2056376	USA			L	G	I
2015C-3800	SRR2081184	USA			L	G	I
2015C-3805	SRR2081185	USA			L	G	I
2015C-3811	SRR2081186	USA			L	G	I
2015C-3829	SRR2081187	USA			L	G	I
2015C-3830	SRR2081188	USA			L	G	I
2015C-3832	SRR2081189	USA			L	G	I
2015C-3831	SRR2081190	USA			L	D	S
2015C-3801	SRR2087715	USA			L	D	S
2015C-3806	SRR2087717	USA			L	D	S
2015C-3794	SRR2097498	USA			L	G	I
2015C-3795	SRR2097499	USA			L	G	I
